# Supplementary material for: Bioinformatic prediction of putative conveyers of O-GlcNAc transferase intellectual disability
Source: J Biol Chem. 2022 Jul 19;298(9):102276. doi: 10.1016/j.jbc.2022.102276 (PMC9428853; doi:10.1016/j.jbc.2022.102276)
Supplement: Supplementary Table 1 [file mmc1.xlsx]

## Sheet: OGT-CDG candidate conveyers
	Protein name	Protein summary	Conserved O-GlcNAc sites of interest	Domain/motif/site O-GlcNAc site localised to	References
	Tubulin β-2 B chain	Cytoskeletal protein involved in axonal guidance and neuronal migration during corticogenesis.	S172	CDK1 regulatory phosphorylation site. Phosphorylation during mitosis inhibits polymerisation potential of tubulin into microtubules. S172 also resides on the α- β tubulin heterodimeric interface. An S172P mutation has been reported in a patient with cortical dysplasia, complex, with other brain malformations 7.	1,2
	Actin, cytoplasmic I	Cytoskeletal protein responsible for cell motility, short-range organelle transport, cell morphology, and contractile ring formation during cytokinesis, in concert with other regulatory proteins.	S265 S365	S265 forms part of a hydrophobic loop which inserts into opposing F-actin strands in actin protomers, potentially to stabilise nascent actin filaments.	3,4
				S365 resides on the actin-profillin interface, spatially close to a Glu364-Lys126 salt bridge.
	Gephyrin	Regulates local concentrations of GABA-type A and glycine receptors at post-synaptic densities by self-aggregating into a scaffolding network.	S231 S232 S233 T236	Within the intrinsically disordered Gephyrin C-domain, in a region (140-316) required for interaction with GABARAP.	5
	Glutamate receptor ionotrophic δ-type II subunit	Regulates parallel fibre - Purkinje cell synaptogenesis and synaptic maintenance through an intracellular neurexin-Cbln1-GRID2 molecular bridge. Facilitates post-synaptic long-term depression in response to D-serine binding through down-regulation of AMPA receptors.	T925 T928 T929 T930 T931 T981	All sites within the FHA-like domain, containing multiple motifs required for sorting GRID2 from the endoplasmic reticulum to the post-synaptic membrane. T981 6 residues upstream of the 11 residue stretch containing the FT motifs required for AP-4 interaction, which may regulate vesicular transport of GRID2 to the synaptic membrane	6
	RSK-2	Distal effector and negative regulator of the MAPK cascade. Regulates cellular proliferation and differentiation via phosphorylation of CREB, c-Jun, c-Fos, Elk1, ATF4.	S556	Within a disordered loop directly abutting against the C-terminal autoregulatory kinase domain active site.	7
	Methyl CpG binding protein 2	Represses transcription at CpG islands via Sin3a-HDAC complex recruitment. Regulates neuronal-depolarisation-dependent changes in gene expression.	S426 S436	S426 phosphorylation regulates neuronal-depolarisation dependent changes in MECP2-target gene expression. Abrogation of S426 phosphorylation enhances synaptic long-term potentiation, synaptogenesis and learning & memory.	8
	SMAD4	Transducer of TGF-β, activin, and bone morphogenic protein signalling through TGF-β receptors.	S221 S223	Within the middle linker region, upstream of a region (residues 228-274) required for partial activation of SMAD4-dependent transcription following TGF-β1 stimulation.	9
	KAT6A	Histone H3 acetyl transferase component of the MOZ complex, which regulates the DNA damage response, neural crest development and craniofacial morphogenesis	S1772 T1178/S1779	Within the SM (serine/methionine) rich region, which regulates a transcriptional activation function independent of the KAT6A MYST acetyl transferase domain	10
	SOX2	SoxB1 family member and component of the OSK transcription factors, required for maintenance of stem cell pluripotency	S246	Adjacent to Lys274; Lys247 SUMOylation reduces Fgf4 expression through inhibition of DNA binding.	11,12
	HCF1	Cell cycle regulator which promotes progression through G1 and M phase via N- and C-terminal fragments, respectively, produced following cleavage at proteolysis repeats by OGT.	T662	Within a sub-domain of the N-terminal subunit (HCF1N) basic region required for Sin3a interaction (residues 610-772)	13
	SUCLA2	Β-subunit of succinyl CoA synthase, which catalyse conversion of succinyl-CoA and ADP to succinate and ATP in the Krebs cycle.	S253	Resides in ATP-GRASP domain, at the interface between the β and α	14
				subunits of succinyl CoA synthase (see PDB entry 6G4Q)
	EP300	Acetyltransferase regulating gene expression through acetylation of both histone and non-histone targets. Possesses tumour suppressor function through acetylation of p53.	S1734	Within the TAZ2 domain, which mediates interactions with E1A, GATA-1, E2F, and P53. S1734 forms part of the P53:EP300 interface and hydrogen bonds with P53 residues T18 and Q17.	15
	Actin, cytoplasmic II	Predominant isoform of actin in auditory hair cells.	S265	S265 forms part of a hydrophobic loop which inserts into opposing F-actin strands in actin protomers, potentially to stabilise nascent actin filaments.	16
	CHD8	ATP-dependent chromatin remodelling factor and transcriptional regulator. Negative regulator of Wnt β-catenin signalling. Regulates apoptosis during embryogenesis through suppression of p53 transactivation activity.	S123 S113	Both S123 and S113 are within the p53 binding domain (residues 1-200), required for negative regulation of apoptosis during embryogenesis	17
	Synapsin I	Regulates storage and mobilisation of synaptic vesicles with the synaptic vesicle reserve pool.	T87	Within an ALPS motif (69-96), required for binding phospholipid membranes and synaptic vesicles.	18
	ADNP	Zn-finger and homeodomain- containing protein possessing putative transcription factor and neuroprotective activities. Regulates neurogenesis through enhancing expression of Ngfr, neurogenin I and neurod1 during early embryogenesis.	S763	Two residues upstream of the ARKS motif required for HP1α binding, within the homeobox DNA binding domain	19
	CHAMP1	Required for kinetochore-microtubule attachment and chromosome alignment along the metaphase plate.	S364/S366	Residues 271-490, containing 10 WK motifs, are required for MAD2L2 interaction and mitotic spindle localisation	20
	ARID1A	Component of the SWI/SNF, npBAF and nBAF ATP-dependent chromatin remodelling complexes. Confers specificity to chromatin remodelling complexes through ARID1A AT-rich interacting domain: DNA interactions	S1091/S1092	Within the AT-rich DNA interacting domain. 4/5 residues upstream of Y1096; mutagenesis of Y1096 to alanine reduces DNA binding activity of ARID1A.	21
	DDX3X	Multifunctional RNA helicase with roles in transcriptional activation, cell cycle progression, TAP- and CRM-1-dependent mRNA export, Wnt/ β-catenin signalling, and translational repression via mRNA stress granule formation	S584/S588	Both sites reside within the TAP-interacting region of DDX3X (residues 582-631) and formation of DDX3X: eIF4F: mRNA complexes required for translational repression.	22,23
				Both sites reside in the C-terminal extension (CTE). Deletion of the CTE abolishes DDX3X RNA unwinding activity in vitro and prevents DDX3X assembly into functional trimers (based on similarity with Ded1p)
	Aconitate hydratase	Catalyses isomerization of citrate to isocitrate as part of the Krebs cycle	S193	Within the active site, 2.8 Å from isocitrate in the enzyme : product complex (see PDB entry 1B0J)	24
	Cytoplasmic dynein 1 heavy chain 1	ATP-dependent motor protein mediating minus-end directed trafficking of organelles, vesicles, and macromolecules along microtubules. Essential for Golgi biogenesis and maintenance	T260	In the tail domain (residues 53-1867) required for binding adaptor proteins which stimulate processive movement of DYNC1H1 along microtubules. 4 residues upstream of R246; R264L pathogenic variant results in spinal muscular atrophy and increased binding to adaptor protein BICD2	25
	Guanine nucleotide binding protein G(s) subunit alpha isoform short	Activator of adenylyl cyclase during cyclic AMP production.	S51	Located in the GTPase active site; S51 hydroxyl forms hydrogen bonds to the β-phosphate of bound sugar nucleotide analogue MANT-GDP (see PDB: 1TL7)	26

## Sheet: Supplemental references
	Supplemental references	Ref. No.
	Jaglin, X.H., et al., Mutations in the beta-tubulin gene TUBB2B result in asymmetrical polymicrogyria. Nat Genet, 2009. 41(6): p. 746-52.	1
	Fourest-Lieuvin, A., et al., Microtubule regulation in mitosis: tubulin phosphorylation by the cyclin-dependent kinase Cdk1. Mol Biol Cell, 2006. 17(3): p. 1041-50.	2
	Cuvertino, S., et al., ACTB Loss-of-Function Mutations Result in a Pleiotropic Developmental Disorder. Am J Hum Genet, 2017. 101(6): p. 1021-1033.	3
	Da Silva, J.S., et al., RhoA/ROCK regulation of neuritogenesis via profilin IIa-mediated control of actin stability. J Cell Biol, 2003. 162(7): p. 1267-79.	4
	Kneussel, M., et al., The gamma-aminobutyric acid type A receptor (GABAAR)-associated protein GABARAP interacts with gephyrin but is not involved in receptor anchoring at the synapse. Proc Natl Acad Sci U S A, 2000. 97(15): p. 8594-9.	5
	Yap, C.C., et al., Adaptor protein complex-4 (AP-4) is expressed in the central nervous system neurons and interacts with glutamate receptor delta2. Mol Cell Neurosci, 2003. 24(2): p. 283-95.	6
	Malakhova, M., et al., Structural basis for activation of the autoinhibitory C-terminal kinase domain of p90 RSK2. Nat Struct Mol Biol, 2008. 15(1): p. 112-3.	7
	Bellini, E., et al., MeCP2 post-translational modifications: a mechanism to control its involvement in synaptic plasticity and homeostasis? Front Cell Neurosci, 2014. 8: p. 236.	8
	de Caestecker, M.P., et al., Characterization of functional domains within Smad4/DPC4. J Biol Chem, 1997. 272(21): p. 13690-6.	9
	Rokudai, S., et al., MOZ increases p53 acetylation and premature senescence through its complex formation with PML. Proc Natl Acad Sci U S A, 2013. 110(10): p. 3895-900.	10
	Tsuruzoe, S., et al., Inhibition of DNA binding of Sox2 by the SUMO conjugation. Biochem Biophys Res Commun, 2006. 351(4): p. 920-6.	11
	Myers, S.A., et al., SOX2 O-GlcNAcylation alters its protein-protein interactions and genomic occupancy to modulate gene expression in pluripotent cells. Elife, 2016. 5: p. e10647.	12
	Wysocka, J., et al., Human Sin3 deacetylase and trithorax-related Set1/Ash2 histone H3-K4 methyltransferase are tethered together selectively by the cell-proliferation factor HCF-1. Genes Dev, 2003. 17(7): p. 896-911.	13
	Jaberi, E., et al., The novel mutation p.Asp251Asn in the β-subunit of succinate-CoA ligase causes encephalomyopathy and elevated succinylcarnitine. J Hum Genet, 2013. 58(8): p. 526-30.	14
	Miller Jenkins, L.M., et al., Characterization of the p300 Taz2-p53 TAD2 complex and comparison with the p300 Taz2-p53 TAD1 complex. Biochemistry, 2015. 54(11): p. 2001-10.	15
	Holmes, K.C., et al., Atomic model of the actin filament. Nature, 1990. 347(6288): p. 44-9.	16
	Nishiyama, M., et al., CHD8 suppresses p53-mediated apoptosis through histone H1 recruitment during early embryogenesis. Nat Cell Biol, 2009. 11(2): p. 172-82.	17
	Skorobogatko, Y., et al., O-linked β-N-acetylglucosamine (O-GlcNAc) site thr-87 regulates synapsin I localization to synapses and size of the reserve pool of synaptic vesicles. J Biol Chem, 2014. 289(6): p. 3602-12.	18
	Mandel, S., G. Rechavi, and I. Gozes, Activity-dependent neuroprotective protein (ADNP) differentially interacts with chromatin to regulate genes essential for embryogenesis. Dev Biol, 2007. 303(2): p. 814-24.	19
	Itoh, G., et al., CAMP (C13orf8, ZNF828) is a novel regulator of kinetochore-microtubule attachment. Embo j, 2011. 30(1): p. 130-44.	20
	Dallas, P.B., et al., The human SWI-SNF complex protein p270 is an ARID family member with non-sequence-specific DNA binding activity. Mol Cell Biol, 2000. 20(9): p. 3137-46.	21
	Floor, S.N., et al., Autoinhibitory Interdomain Interactions and Subfamily-specific Extensions Redefine the Catalytic Core of the Human DEAD-box Protein DDX3. J Biol Chem, 2016. 291(5): p. 2412-21.	22
	Lai, M.C., Y.H. Lee, and W.Y. Tarn, The DEAD-box RNA helicase DDX3 associates with export messenger ribonucleoproteins as well as tip-associated protein and participates in translational control. Mol Biol Cell, 2008. 19(9): p. 3847-58.	23
	Beinert, H. and M.C. Kennedy, Aconitase, a two-faced protein: enzyme and iron regulatory factor. Faseb j, 1993. 7(15): p. 1442-9.	24
	Hoang, H.T., et al., DYNC1H1 mutations associated with neurological diseases compromise processivity of dynein-dynactin-cargo adaptor complexes. Proc Natl Acad Sci U S A, 2017. 114(9): p. E1597-e1606.	25
	Mou, T.C., et al., Structural basis for the inhibition of mammalian membrane adenylyl cyclase by 2 '(3')-O-(N-Methylanthraniloyl)-guanosine 5 '-triphosphate. J Biol Chem, 2005. 280(8): p. 7253-61.	26
