# Supplementary material for: Bioinformatic prediction of putative conveyers of O-GlcNAc transferase intellectual disability
Source: J Biol Chem. 2022 Jul 19;298(9):102276. doi: 10.1016/j.jbc.2022.102276 (PMC9428853; doi:10.1016/j.jbc.2022.102276)
Supplement: Supplementary Table 2 [file mmc2.xlsx]

## Sheet: Low confidence OGT-CDG hits
	Protein name	Protein summary	Non-conserved O-GlcNAc sites of interest	Domain/motif/site O-GlcNAc site localised to	References
	Ankyrin G	May regulate localisation of voltage-gated sodium ion channels to the Nodes of Ranvier	S1657	The serine rich domain of Ankyrin G present only in Ankyrin G isoforms which localise to the Nodes of Ranvier. Co-localisation of Ankyrin G and O-GlcNAcylated proteins at the Nodes of Ranvier has been detected previously.	1
	Aprataxin	DNA binding protein which, in concert with other PARP1-interactors, repairs single-stranded and double-stranded DNA breaks	S84	Located in the N-terminal FHA-domain, in a region (1-110) required for interaction with PARP1.	2
	NDUFS3	Component of complex I of the electron transport chain, required for oxidative phosphorylation of ADP	T21	T21 resides within the mitochondrial targeting sequence	3
	PDHA1	Component of the pyruvate dehydrogenase complex, responsible for conversion of pyruvate to acetyl CoA.	S13	S13 resides within the mitochondrial targeting sequence	4

## Sheet: Supplemental references
	Supplemental references:	Ref. No.
	Kordeli, E., S. Lambert, and V. Bennett, AnkyrinG. A new ankyrin gene with neural-specific isoforms localized at the axonal initial segment and node of Ranvier. J Biol Chem, 1995. 270(5): p. 2352-9.	1
	Harris, J.L., et al., Aprataxin, poly-ADP ribose polymerase 1 (PARP-1) and apurinic endonuclease 1 (APE1) function together to protect the genome against oxidative damage. Hum Mol Genet, 2009. 18(21): p. 4102-17.	2
	Xu, G., S.B. Shin, and S.R. Jaffrey, Global profiling of protease cleavage sites by chemoselective labeling of protein N-termini. Proc Natl Acad Sci U S A, 2009. 106(46): p. 19310-5.	3
	Takakubo, F., et al., An amino acid substitution in the pyruvate dehydrogenase E1 alpha gene, affecting mitochondrial import of the precursor protein. Am J Hum Genet, 1995. 57(4): p. 772-80.	4
