# Supplementary material for: Bioinformatic prediction of putative conveyers of O-GlcNAc transferase intellectual disability
Source: J Biol Chem. 2022 Jul 19;298(9):102276. doi: 10.1016/j.jbc.2022.102276 (PMC9428853; doi:10.1016/j.jbc.2022.102276)
Supplement: Supplementary file 1 [file mmc3.xlsx]

## Sheet: O-GlcNAcylated ID DD proteins
Cell line / tissue used	T-lymphocytes	In vitro array using immobolised kinases	various (adult rat brain, rat embryonic neuronal culture, sf9 cells, HEK293T)	Rat brain	Murine synaptosomes	murine post-synaptic density	HEK293	rat forebrain extracts	mouse brain cortex (1 year old mice)	mouse embryonic stem cell nuclei	HEK293T cells	murine postsynaptic density	HeLa cells	murine postsynaptic density preparations
Protein	Woo et al	Dias et al	Rexach et al	Wang et al	Trinidad et al	Vosseller et al	Hahne et al	Khidekel et al (x 2 publications)	Alfardo et al	Myers et al	Zhao et al	Zaro et al	Nandi et al	Chalkey et al
ACO2	S193
ACTB	S265 S271 S265 T277 T278				S199 S365 T89 T106 T239
ACTG1	S271 T278 S265 S273 T262
ADNP	S763
AIFM1	S60
AMPD2	S168
ANK3	S1657					1683 1555 1556 1603 1605 1543 1544 1546 1623 1622 1627 1628 1631 1767
ANKRD11	892
APTX	S84
ARID1A	58 128 238 254/255 256 261 264 711 1092 T1888 2262
ARID1B	S1859/T1863				1668 1681 1688 1671
ATP1A2	S153				481 482 483 483 614 45 665 559 650
AUTS2	S505
BCOR	T555 S560
CBL	601-604 ; 245
CEP152	S1063 / S1065
CHAMP1	S364/ S366
CHD7	S2010
CHD8	S123 S117 S113				2524
CREBBP	S2356 S2320 S2364				143				135-156
CTTNBP2	T1481 436				580
CUL4B	S152 T148 S145 T151
DDX3X	S584/ S588
DOCK8	S940 / S956
DYM	S334
DYNC1H1	T260
EP300	S1734
EPB41L1	S523
ERCC5	S287/ S310
FLNA	T1557 / T1558
FOXP1	S329								T446
FTO	S240 / S246
GATAD2B	S590 S584 T287
GLI2 THP	S850 / S851
HCCS	S18
HCFC1	S638 T642/T652/T640 T651			T1148	620 622 623 626 627 628 629 651 480 579 586 587 779 1237 1148 1138			620-645 691-698 801-810		T515 S563 T579 T1148 T861 T1238 T1246 T1139 T651 T652 T801 T480 T579 S620 S622 S623 T779 T808 T495
HECTD1	S1351 T1342				1350 1351 1352 1354				1339-1370
HERC2	S3475/ S3487
HUWE1	S835/ S854
KAT6A	S1772 T1778/S1779
KMT2A	S3241 S3238 S3267 S3273 S783 S764 S777 S781 S775 S783 S1858 T616 S1325 S3353 S925/ S926
KMT2D	S4822 S2719 S2405 S2402
LARP7	T84
MAP2K2	T396 T398
MCCC1	418
MECP2	S426			T443/T444 T334	434 440
MTR	T152
MYH9	T90 S96
NDUFS3	T21
NEDD4L	S256
NFIA	T367 S373				362 363 364
NIPBL	T160 S162 S161 S1152 S208				135 136 139 140 160 161
PACS1	T443 S540 S814
PANK2	T182
PDHA1	S13
PHIP	S772
POGZ	S297 S300 T303 S292 S289									T310 T358
PPP2R1A	T554
RSK2	S556
SIN3A	T287 S289 T283 T292 S295 T284 S263 S1231									S251
SKI	S389 S387				384
SMAD4	T211 S221 S223 S206
SMC3	T386/S387
SRCAP	S2416 S2420 S2406 T2412 T2093 S1380 S1386 S1388 S2932
SYNE1	T1951 T4836
UBE3A	S372
ZNF292	S370 T374
SHANK2						1292 1291
SYNGAP1					840 1143 1145 1148 983 809 1002 1073 1077 1079 892 900 1135	1137 1139 1141 1142 1150
SYN1						526 87
SOX2					248			248-264		S248 T258
TBR1					397				S647
STXBP1					507 509 511 512 513				S511
FMN2					263 715				243-264
Rai1									531-550
EBP					2 3					T2
ATRX										no site reported
SMARCE1											no site reported
SMARCC2											no site reported
ASNS
ALDH18A1
ALDH3A2
PHGDH
EIF2S3
PAFAH1B1
GRIK2
GPC3
AHCY
ATIC
PRPS1
CBS
CPS1
CDK20
HSPB8
AAK1
SCYL3
CDK16
CK2
MAPK7
stk17b
twf1
trib3
camk4
MAP3K6
PAK4
PKLR
STK33
STK11
PXK
SRPK1
ASV
AIK2
RIOK2
PRKD2
STK24
SOK1
MAP2K3
NUAK2
TSSK1B
PLK1
CAMK2B
PIM1
CDK2
MAPK1
AKT1
BRD3
DYRK2
PRKCZ
RIOK3
STK16
AHDC1?					800
AHI1					521 522 523 524
ATP2A2					210
DMD?					2427
GNAS					51
GPHN					235 231 232 233 236 296 301
GRID2					925 926 983 928 929 931 930
GRIN2B					1353 1354 1356 1357 1029
HERC1					3011
IQSEC2					383 223 224 225 226 227
NDUFS8					150
NFIX					460 461 462
PLA2G6					650
PLP1					114 116
PIGZ					??? Check this is in Trinidad
PURA					5 8 43 17 8 20 26 57 30 43 9 62
SHANK3
SPRED1					166
SUCLA2					253
TCF4					268
TRIO					2289 - 2336 2452
TUBA8					223
TUBB2B					168 172 296
ZEB2					723
ADAR
ADK
AP3B1
BUB1B
CDK5RAP2
DYRK1A
EHMT1
EXOSc3
FMR1
FOXG1
GDI1
GNS
HDAC6
HSD17B10
IGBP1
IKBKG
KDM5C
KDM6A
KIF11
LAMP2
LRPPRC
MAP2K1
MOCs2
NAA10
NBN
NDE1
NDufs1
NSUN2
OFD1
PCNT
PEPD
PEX19
PMM2
PNP
PP2R5D
PSAP
PTPn11
PUF60
RAP3GAP1
RAD21
RBM28
RTF1
RNASEC2b
SDHA
SIL1
SMC1A
TBCe
TUBGCP6
USP9X
VRK1
WAC
WDR62
CTNND2

## Sheet: Uniprot IDs
	Protein name	Uniprot ID (Human)	Uniprot ID (Mus musculus)	Uniprot ID (Rattus Norvegicus)	Uniprot ID (Rabbit)	Uniprot ID (Sheep)	Uniprot ID (Bovine)	Uniprot ID (Porcine)	Uniprot ID (Pan troglodytes)
	ACO2	Q99798	Q99KI0	Q9ER34	G1TUX2	W5QAA9
	ADNP	Q9H2P0	Q9Z103	Q9JKL8	G1T7X8	W5P1L3
	AIFM1	O95831	Q9Z0X1	Q9JM53	G1SIM3	W5Q1F6
	ARID1A	O14497	A2BH40	D4A3E3	G1SNP1	W5P2D7
	CBL	P22681	P22682	D3ZV15	G1SMK5	W5Q089
	CHAMP1	Q96JM3	Q8K327	B5DEG7	G1SFQ2	W5PH80
	DDX3X	O00571	Q62167	A0A0G2K719	G1T336	W5NWP4
	DYNC1H1	Q14204	Q9JHU4	P38650		A0A6P7D3U6	A0A3Q1NEU9
	EPB41L1	Q9H4G0	Q9Z2H5	Q9WTP0	G1SL22	W5Q1K6
	FOXP1	Q9H334	P58462	Q498D1		W5PIX5	A4IFD2
	FTO	Q9C0B1	Q8BGW1	Q2A121	B7U491	W5Q963
	HCFC1	P51610	Q61191	D3ZN95	G1SES4	A0A6P7DL45
	KAT6A	Q92794	Q8BZ21	Q5TKR9		W5NYA0	E1BEB3
	MAP2K2	P36507	Q63932	P36506		W5PM87	A0A3S5ZPX3
	MECP2	P51608	Q9Z2D6	Q00566	G1T4T5	W5P722
	MYH9	P35579	Q8VDD5	Q62812	G1SL68	W5QBQ9
	NEDD4L	Q96PU5	Q8CFI0	F1LRN8	A0A5F9D0Q2	W5P5V1
	RSK2	P51812	P18654	D3Z8E0	G1TIQ4	W5Q1L5
	SMAD4	Q13485	P97471	O70437	G1SKR1	W5P3J1
	SYN1	P17600	O88935	P09951	G1TKR2	W5PU18
	SOX2	P48431	P48432	D4A543	A0A0B4UET6	P54231
	EBP	P11171	P48193	Q5FVG2	G1SRE6	W5NX11
	GNAS	P63092	P63094	P63095	G1TEV2	W5Q501
	GPHN	Q9NQX3	Q8BUV3	Q03555	G1SEA8	W5QJ46
	GRID2	O43424	Q61625	Q63226	G1T1A9	W5QA32
	SUCLA2	Q9P2R7	Q9Z2I9	F1LM47	G1U276	W5PEA2
	TUBB2B	Q9BVA1	Q9CWF2	Q3KRE8	G1SY02		Q6B856
	ACTB	P60709	P60710	P60711	P29751	P60713
	ACTG1	P63261	P63260	P63259	A0A5F9DGZ0	W5QAX3
	AMPD2	Q01433	Q9DBT5	Q02356	G1TQJ4	W5QD97
	ARID1B	Q8NFD5	E9Q4N7	A0A1B0GWZ0	G1SW33	W5P297
	KMT2A	Q03164	P55200	F1M0L3		W5PJD1	F1MHA
	UBE3A	Q05086	O08759	F1M7B8	G1TKQ8	W5PH43
	NFIA	Q12857	Q02780	P09414	G1SPW5	W5PGE5
	CREBBP	Q92793	P45481	Q6JHU9	G1SLV2	W5NWW4
	GATAD2B	Q8WXI9	Q8VHR5	Q4V8E1	G1SUJ8	W5NTQ4
	POGZ	Q7Z3K3	Q8BZH4	A0A0G2JY58	G1SMN2	W5QIM3
	CHD8	Q9HCK8	Q09XV5	Q9JIX5	G1TK69	W5QEF2
	CTTNBP2	Q8WZ74	B9EJA2	Q2IBD4	G1SFB8	Q09YI1
	CHD7	Q9P2D1	A2AJK6	D3ZAP7	G1SYG5	W5Q3T5
	CEP152	O94986	A2AUM9		G1SQZ5	W5QIN0	A0A3Q1NCH3
	BCOR	Q6W2J9	Q8CGN4	D4A2J9	G1TCX2	W5NSC7
	AUTS2	Q8WXX7	A0A087WPF7		G1SVV4	A0A6P7DGH1	E1BPK9
	ATP1A2	P50993	Q6PIE5	P06686	G1U8M6	W5PEP1
	DOCK8	Q8NF50	Q8C147	F1LPG2	G1SJ96	W5PUK6
	DYM	Q7RTS9	Q8CHY3	B4F766	U3KN21	W5P143
	EP300	Q09472	B2RWS6	E1B8D6	G1T1B1	W5Q976
	ERCC5	P28715	P35689	D3ZTV2		A0A6P3EGR4	Q3B7N6
	FLNA	P21333	Q8BTM8	C0JPT7	B7NZP9	W5P5A0
	GLI2	P10070	Q0VGT2	F1M2B7	G1SDR5	W5PU54
	HECTD1	Q9ULT8	Q69ZR2	D3ZLS5	G1SKG9	W5P7R2
	HERC2	O95714	Q4U2R1	D4ACN3	G1SRN9	W5Q2G3
	LARP7	Q4G0J3	Q05CL8	Q5XI01	G1SSB3	W5NUQ7
	MTR	Q99707	A6H5Y3	Q9Z2Q4	G1SXW3	W5P0S6
	NIPBL	Q6KC79	Q6KCD5	A0A0G2K0J4	G1SPX2	W5PLP6
	PACS1	Q6VY07	Q8K212	O88588	G1TGQ6	W5NXV1
	PHIP	Q8WWQ0	Q8VDD9	F1M3B3	G1TBK7	W5PAE8
	SKI	P12755	Q60698	A0A0G2K628	G1T5J4	A0A6P7EME8
	SMC3	Q9UQE7	Q9CW03	P97690	G1T0Q6	W5PJ45
	SRCAP	Q6ZRS2	A0A087WQ44	M0R750				F1RG74	A0A2I3SBF9
	SYNE1	Q8NF91	Q6ZWR6	A0A5P8DHN0	U3KP45	W5P060
	ZNF292	O60281			G1SP62	A0A6P3YKF3	G3MYM4	A0A287AZG8
	STXBP1	P61764	O08599	P61765	G1TMP7	W5PQF7
	AHDC1	Q5TGY3	Q6PAL7	D4A5R3	G1SW50	A0A6P7DR64
	AHI1	Q8N157	Q8K3E5	Q6DTM3	G1T1P7	W5Q025
	ATP2A2	P16615	O55143	P11507	P20647	W5Q3Y9
	GRIN2B	Q13224	Q01097	Q00960	G1T8R7	W5QI10
	HERC1	Q15751	E9PZP8	A0A0G2JTT6	G1T873	W5QHY1
	IQSEC2	Q5JU85	Q5DU25	A0A0G2JZX5	G1U774	W5PG04
	PLP1	P60201	P60202	P60203	A0A5F9CP11	W5NQW6
	TUBA8	Q9NY65	Q9JJZ2	Q6AY56	A0A5F9D276	W5PW95
	ZEB2	O60315	Q9R0G7	E9PTC3	G1TF51	W5PJH6
		In 3.84% of cases, one of Human, Mouse, Rat, Rabbit, or Sheep was not available

## Sheet: Conserved O-GlcNAc sites
	Protein name	Conserved O-GlcNAc site(s)	PDB entry	IUPred2A score	disordered	ordered	sequence(s) in human homologue
	ACO2	S193	5ACN				GTDSHTP
	ADNP	S763		0.4619			EDDSYEA
	AIFM1	S60		0.4119			SGASGGK
	ARID1A	S711; S1090; S1091; T1888; S2262		0.8920; 0.3566; 0.3321; 0.9396; 0.0605			QSRSGPL	SAASSLK	AASSLKK	AEGTPGT	LDISVSP
	CBL	T245	1B47				DIFTRLF
	CHAMP1	S364; S366		0.6991; 0.6948			PTPSVSS	PSVSSAS
	DDX3X	S584; S588	2I4I				KGSSRGR	RGRSKSS
	DYNC1H1	T260	6F1T				QKVTKLD
	EPB41L1	S523		0.6531			EPNSKLI
	FOXP1	S329		0.5296			HLNSEHA
	FTO	S240	3LFM	0.1554			VDRSAVA
	HCFC1	S622		0.562			TSVSSAT
	KAT6A	S1772; T1778; S1779		0.5992; 0.4864; 0.5139			MPYSHSP	PAVTSYA	AVTSYAT
	MAP2K2	T396	1S9I				GTPTRTA
	MECP2	S426; T434		0.9106; 0.8920			SLESDGC	PAKTQPA
	MYH9	T90; S96		0.2129; 0.1449			AELTCLN	NEASVLH
	NEDD4L	S256		0.8162			RHISEDL
	RSK2	S556	2QR7				NPESIRI
	SMAD4	S221; S223		0.5807; 0.6089			PVASTSQ	ASTSQPA
	SYN1	S87		0.4051			VKQTTAA
	SOX2	S246; T256		0.5577; 0.8050			VVKSEAS	PVVTSSS
	EBP	T2; T3		0.0967; 0.1583			XXMTTNA	XMTTNAG
	GNAS	S51	1TL7				AGESGKS
	GPHN	S231; S232; S233; T236		0.5854; 0.5456; 0.5419; 0.5854			EDSSSSH	DSSSSHI	SSSSHIT	SHITAAA
	GRID2	T925; T928; T929; T930; T931; S983		0.3667; 0.4119; 0.3948; 0.3938; 0.3983; 0.4766			FRNTHIT	THITTTT	HITTTTF	ITTTTFI	TTTTFIP
	SUCLA2	T253		0.0631			YDATMIE
	TUBB2B	S168; S172; S296	1TVK		168 172	296	VMPSPKV	MFDSKNM	added
	ACTB	S199; S265; S271; T277; T278; S365; T89; T106; S239	2OAN		199	265 271 277 278 365 89 106 239	RGYSFTT (post)	FQPSFLG (co)	GMESCGI (co)	IHETTFN	HETTFNS	YDESGPS	WHHTFYN	VLLTEAP	LEKSYEL
	ACTG1	S265; S271; T278	5JLH		265 271	278	FQPSFLG (post)	GMESCGI (post)	HETTFNS (co)
	AMPD2	S168		0.4582			RQISQDV
	ARID1B	S1859; T1863		0.5493; 0.5533			QEKSIIA	IIATIDD
	KMT2A	T616; S764; S3238; S3241; S3273		0.4979; 0.8013; 0.7672; 0.6948; 0.7289	S3241 S3273 S764 S925/ S926	616	STPSNIA (post)	APSSTPS (post)	DLGSLNT (post)	RLSSSEL (post)	REPTFRW (co)
	UBE3A	S372		0.1007			VAASKCL
	NFIA	T339; S340; S341;T367; S373		0.7505; 0.7629; 0.7672; 0.8085; 0.6576			TPSTLHF	FPTSPII	PSQTSSL	SQTSSLG	QTSSLGT
	CREBBP	S141; S2356; S2364		0.8421; 0.9918; 0.9924			RPQSQPP	SSPSPRI	ASTSGPT
	GATAD2B	T287; S584; S590		0.8828; 0.4652; 0.6661	287 590	584	LVRTTTP (post)	QSISGQK (post)	PPRSISQ (co)
	POGZ	S297; S292; S300; T303		0.5342; 0.5342; 0.4801; 0.5707	297 303 292 289 310	300	PAVSIAS (post)	SFVTVKR (post)	SFPSPPA (post)	SIASFVT (co)
	CHD8	S113; S123		0.7799; 0.5854			LQVSKSQ	LQTSTPT	added
	CTTNBP2	S590		0.7916			TPSSLPQ
	CHD7	S2010		0.0967			SDESLEK
	CEP152	S1065		0.5565			ISDSEDK
	BCOR	S555; S560		0.6906; 0.6375			AVITNVS	VSGSVSS
	AUTS2	S505		0.7843			FLASQSA
	ATP1A2	S45; S153; S482; T483; S559; T614; S650; S665		0.3599; 0.0909; 0.4051; 0.3910; 0.1028; 0.2399; 0.3529; 0.3774			AKSSKIM	PFNSTNK	FNSTNKY	IMVTGDH	HKLSLDE	VHGSDLK	NLPSGKF	IPMSQVN
	DOCK8	S940; S956		0.3983; 0.5456	956	946	YYCSGSS (post)	RPASKKH (co)
	DYM	S334		0.0719			NFNSLYT
	EP300	S1734	2K8F				RRLSIQR
	ERCC5	S287; S310		0.4816; 0.6183	310	287	EDTSHYI (co)	SLPSSSK (post)
	FLNA	T1557; T1558		0.5493; 0.4541			GLNTTGV	LNTTGVP
	GLI2	S850; S851		0.7672; 0.7505			HNASSAD	NASSADS
	HECTD1	T1342; S1350; S1351; T1352; S1354		0.5901; 0.6991; 0.6567; 0.6375; 0.5577			PVSSTVS	DPDTVAS	KPVSSTV	VSSTVSG	STVSGTT
	HERC2	S3475; S3487		0.5456; 0.4685	3475	3487	IVSSEDA (post)	VTPSAPS (co)
	LARP7	T84	4WKR				KKLTTDG
	MTR	T152	4CCZ				TNKTLSV
	NIPBL	S1152		0.8565			RSPSDSD
	PACS1	S540		0.5992			LGHSTQI
	PHIP	S772		0.7369			PTVSKNH
	SKI	S387; S389		0.4979; 0.5296	389	387	VSASEKE (post)	PAVSASE (co)
	SMC3	T386; S387		0.4766; 0.5254	387	386	SQFTSKE (co)	QFTSKEE
	SRCAP	S1380; S1386; S1388; T2093; S2932; T2406; T2412; S2416; S2420		0.5139; 0.6755; 0.6375; 0.2436; 0.9287; 0.8375; 0.8920; 0.9329; 0.8655	T2406 T2412 S2416 S2420 S2932 S1380 S1386 S1388	2093	RAETQGA (post)	ANHTPVI (post)	PVISAHQ (post)	AHQTRST (post)	PLLSPVE (post)	LVHSPSP (post)	PEVSASA (post)	VSASAPG (post)	DGSTRVE (co)
	SYNE1	T1951		0.4619			CRATADQ
	ZNF292	S370; T374		0.0799; 0.0494			VKISICK	ICKTISC
	STXBP1	S507; S509; S511; T512; T513		0.3286; 0.2541; 0.3117; 0.2918; 0.3774			TRSSASF	SSASFST	ASFSTTA	SFSTTAV	FSTTAVS
	AHDC1	S803		0.5901			AFASTGL
	AHI1	T671; S672; S673; S674		0.1424; 0.1449; 0.2503; 0.2680			YILTSSS	ILTSSSD	LTSSSDG	TSSSDGT
	ATP2A2	S210	6HXB				MLFSGTN
	GRIN2B	S1029		0.4725			GLPSSKH (co)
	HERC1	S3013		0.3286			GYRSNGS
	IQSEC2	S393		0.3704			MQFSFEE
	PLP1	S114		0.1229			KGLSATV
	TUBA8	T223		0.2399			ERPTYTN
	ZEB2	T723		0.7951			NPPTKDS
	Post-translational		Co-translational
	PTPSVSS		GTDSHTP
	PSVSSAS		EDDSYEA
	KGSSRGR		SGASGGK
	RGRSKSS		SAASSLK
	EPNSKLI		AASSLKK
	TSVSSAT		LDISVSP
	MPYSHSP		DIFTRLF
	PAVTSYA		QKVTKLD
	AVTSYAT		HLNSEHA
	SLESDGC		VDRSAVA
	PAKTQPA		GTPTRTA
	RHISEDL		AELTCLN
	NPESIRI		NEASVLH
	PVASTSQ		VKQTTAA
	ASTSQPA		AGESGKS
	VVKSEAS		YDATMIE
	PVVTSSS		MFDSKNM
	EDSSSSH		REPTFRW
	DSSSSHI		PPRSISQ
	SSSSHIT		SDESLEK
	SHITAAA		ISDSEDK
	VMPSPKV		AVITNVS
	QEKSIIA		VSGSVSS
	IIATIDD		AKSSKIM
	STPSNIA		PFNSTNK
	APSSTPS		FNSTNKY
	DLGSLNT		IMVTGDH
	RLSSSEL		HKLSLDE
	TPSTLHF		VHGSDLK
	FPTSPII		NLPSGKF
	PSQTSSL		IPMSQVN
	SQTSSLG		RPASKKH
	QTSSLGT		NFNSLYT
	RPQSQPP		RRLSIQR
	SSPSPRI		EDTSHYI
	ASTSGPT		LNTTGVP
	LVRTTTP		HNASSAD
	QSISGQK		NASSADS
	PAVSIAS		VTPSAPS
	SFVTVKR		LGHSTQI
	SFPSPPA		PAVSASE
	GLNTTGV		SQFTSKE
	LQVSKSQ		DGSTRVE
	LQTSTPT		CRATADQ
	TPSSLPQ		VKISICK
	FLASQSA		ICKTISC
	YYCSGSS		TRSSASF
	SLPSSSK		SSASFST
	PVSSTVS		ASFSTTA
	DPDTVAS		SFSTTAV
	KPVSSTV		FSTTAVS
	VSSTVSG		YILTSSS
	STVSGTT		ILTSSSD
	IVSSEDA		LTSSSDG
	KKLTTDG		TSSSDGT
	TNKTLSV		MLFSGTN
	RSPSDSD		GLPSSKH
	PTVSKNH		GYRSNGS
	VSASEKE		MQFSFEE
	QFTSKEE		KGLSATV
	RAETQGA		ERPTYTN
	ANHTPVI		HETTFNS
	PVISAHQ		NTFSVMP
	AHQTRST		RQISQDV
	PLLSPVE		VAASKCL
	LVHSPSP		FRNTHIT
	PEVSASA		THITTTT
	VSASAPG		HITTTTF
	AFASTGL		ITTTTFI
	NPPTKDS		TTTTFIP
	FQPSFLG		XXMTTNA
	GMESCGI		XMTTNAG
	QSRSGPL
	AEGTPGT
