# Supplementary material for: Bioinformatic prediction of putative conveyers of O-GlcNAc transferase intellectual disability
Source: J Biol Chem. 2022 Jul 19;298(9):102276. doi: 10.1016/j.jbc.2022.102276 (PMC9428853; doi:10.1016/j.jbc.2022.102276)
Supplement: Supplementary file 2 [file mmc4.xlsx]

## Sheet: -5 position
Gene	Site	Mutation	Pathogenicity	Variant ID	Condition
ACTB	S265	A260E	['Likely_pathogenic']	985268	Inborn genetic diseases
ACTB	S281	E276K	['Pathogenic']	449190	Not provided
ALMS1	S1236	G1231E	['Conflicting_interpretations_of_pathogenicity']	403935	Not specified
EGR2	T387	S382R	['Pathogenic']	38873	Charcot-Marie-Tooth disease type 4E
FOXP1	S422	S417N	['Pathogenic']	1164044	Intellectual disability-severe speech delay-mild dysmorphism syndrome
FOXP1	T418	R413P	['Likely_pathogenic']	975881	Intellectual disability-severe speech delay-mild dysmorphism syndrome
FOXP1	T411	T406S	['Conflicting_interpretations_of_pathogenicity']	346646	Not provided
HCFC1	T881	G876S	['Conflicting_interpretations_of_pathogenicity']	425515	Not provided
KMT2D	S2405	P2400A	['Conflicting_interpretations_of_pathogenicity']	158784	Kabuki syndrome 1
LAGE3	S142	F137S	['Pathogenic']	444872	Galloway-Mowat syndrome 2, X-linked
LMNA	S613	G608S	['Pathogenic']	14501	Hutchinson-Gilford syndrome
LMNA	S613	G608R	['Conflicting_interpretations_of_pathogenicity']	48056	Not provided
NIPBL	S1152	R1147Q	['Likely_pathogenic']	159082	Cornelia de Lange syndrome 1
PCNT	T2439	L2434I	['Conflicting_interpretations_of_pathogenicity']	284215	Not specified
STAT3	T716	I711V	['Likely_pathogenic']	430388	Not provided
STAT3	T717	C712R	['Likely_pathogenic']	36791	Hyper-IgE recurrent infection syndrome 1
STAT3	T714	K709E	['Likely_pathogenic']	449411	Not provided
STAT3	T721	T716M	['Pathogenic']	224848	STAT3-related early-onset multisystem autoimmune disease
TTN	T4659	C4654G	['Conflicting_interpretations_of_pathogenicity']	203242	Not specified
RAD50	S703	I698V	['Conflicting_interpretations_of_pathogenicity']	186275	Hereditary cancer-predisposing syndrome
HNF1A	S560	L555F	['Likely_pathogenic']	36808	Maturity-onset diabetes of the young type 3
HNF1A	S587	H582R	['Likely_pathogenic']	36811	Maturity-onset diabetes of the young type 3(
PTPRC	S194	I189N	['Conflicting_interpretations_of_pathogenicity']	516554	Not provided
SMAD4	S221	N216S	['Conflicting_interpretations_of_pathogenicity']	184736	Hereditary cancer-predisposing syndrome
HBB	S50	S45C	['Pathogenic']	15267	Not specified
HBB	S73	V68E	['Pathogenic', '_other']	15254	Methemoglobinemia, beta-globin type
HSPB1	S187	P182A	['Pathogenic']	946496	Charcot-Marie-Tooth disease axonal type 2F
HSPB1	S187	P182S	['Pathogenic']	7483	Charcot-Marie-Tooth disease axonal type 2F
HSPB1	S187	P182L	['Pathogenic']	7481	Neuronopathy, distal hereditary motor, type 2B
GAN	S249	I244V	['Conflicting_interpretations_of_pathogenicity']	157527	Giant axonal neuropathy 1
PGK1	T35	K30T	['Likely_pathogenic']	625219	Male infertility due to obstructive azoospermia

## Sheet: -4 position
Gene	Site	Mutation	Pathogenicity	Variant ID	Condition
ACTN2	T435	S431L	['Conflicting_interpretations_of_pathogenicity']	429637	Not provided
ALMS1	S1235	G1231E	['Conflicting_interpretations_of_pathogenicity']	403935	Not specified
ANK3	T1640	R1636K	['Conflicting_interpretations_of_pathogenicity']	434169	Not specified
ATP7B	T788	T784A	['Likely_pathogenic']	1172921	Wilson disease
ATP7B	T788	A784V	['Pathogenic']	590805	Wilson disease
BCORL1	T824	N820S	['Pathogenic']	92122	Shukla-Vernon syndrome
CBL	S589	R585H	['Conflicting_interpretations_of_pathogenicity']	180820	RASopathy
CBL	S589	R585L	['Conflicting_interpretations_of_pathogenicity']	179116	RASopathy
EGR2	T387	D383Y	['Pathogenic']	38874	Charcot-Marie-Tooth disease type 4E
FLNA	T1558	G1554R	['Likely_pathogenic']	635975	Cardiac valvular dysplasia, X-linked
FOXP1	T418	H414R	['Likely_pathogenic']	984631	Intellectual disability-severe speech delay-mild dysmorphism syndrome
LMNA	S612	G608S	['Pathogenic']	14501	Hutchinson-Gilford syndrome
LMNA	S612	G608R	['Conflicting_interpretations_of_pathogenicity']	48056	Not provided
POGZ	T310	R306Q	['Likely_pathogenic']	372978	Not provided
STAT3	T716	C712R	['Likely_pathogenic']	36791	Hyper-IgE recurrent infection syndrome 1
STAT3	T714	I710S	['Likely_pathogenic']	803390	Hyper-IgE recurrent infection syndrome 1
STAT3	S719	P715L	['Pathogenic/Likely_pathogenic']	421171	Inherited Immunodeficiency Diseases
SYNE2	T6485	D6481H	['Conflicting_interpretations_of_pathogenicity']	313651	Emery-Dreifuss muscular dystrophy 5, autosomal dominant
TTN	S10385	R10381Q	['Conflicting_interpretations_of_pathogenicity']	202570	Not specified
WNK1	T1757	K1753R	['Conflicting_interpretations_of_pathogenicity']	310833	Neuropathy, hereditary sensory and autonomic, type 2A
TFG	S334	T330A	['Conflicting_interpretations_of_pathogenicity']	466412	Not provided
HNF1A	S587	R583Q	['Conflicting_interpretations_of_pathogenicity']	14940	Not provided
HNF1A	T624	T620I	['Pathogenic']	14935	Maturity-onset diabetes of the young type 3
PTPRC	T193	I189N	['Conflicting_interpretations_of_pathogenicity']	516554	Not provided
HBB	S50	F46S	['Likely_pathogenic']	15135	Not provided
HBB	S73	L69H	['Pathogenic', '_other']	15117	Erythrocytosis, familial, 6
HBB	S73	L69F	['Pathogenic']	15613	Not provided
HSPB1	T184	T180I	['Pathogenic']	447531	Charcot-Marie-Tooth disease axonal type 2F
MLH1	T363	M359L	['Conflicting_interpretations_of_pathogenicity']	486845	Hereditary cancer-predisposing syndrome
MYC	T58	E54D	['Pathogenic']	12576	Burkitt lymphoma

## Sheet: -3 position
Gene	Site	Mutation	Pathogenicity	Variant ID	Condition
ACTB	S271	G268C	['Likely_pathogenic']	989343	ACTB-related disorders
ACTB	S271	G268R	['Pathogenic']	264642	Baraitser-Winter syndrome 1
ADNP	S358	A355T	['Conflicting_interpretations_of_pathogenicity']	499359	Not provided
CHD8	S117	T114M	['Conflicting_interpretations_of_pathogenicity']	284743	Not provided
EGR2	T387	H384R	['Pathogenic']	246474	Not provided
FLI1	S221	W218C	['Likely_pathogenic']	986337	Bleeding disorder, platelet-type, 21
FLNA	T1557	G1554R	['Likely_pathogenic']	635975	Cardiac valvular dysplasia, X-linked
MYH9	S96	N93K	['Pathogenic']	14075	Macrothrombocytopenia and granulocyte inclusions with or without nephritis or sensorineural hearing loss
PRKDC	T1240	A1237T	['Conflicting_interpretations_of_pathogenicity']	379416	Not provided
RUNX1	S145	R142I	['Likely_pathogenic']	869207	Hereditary thrombocytopenia and hematological cancer predisposition syndrome associated with RUNX1
SKI	S440	A437T	['Conflicting_interpretations_of_pathogenicity']	263895	Shprintzen-Goldberg syndrome
STAT3	T714	I711V	['Likely_pathogenic']	430388	Not provided
STAT3	S719	T716M	['Pathogenic']	224848	STAT3-related early-onset multisystem autoimmune disease
SYNE2	S6484	D6481H	['Conflicting_interpretations_of_pathogenicity']	313651	Emery-Dreifuss muscular dystrophy 5, autosomal dominant
TFG	T333	T330A	['Conflicting_interpretations_of_pathogenicity']	466412	Not provided
HNF1A	S623	T620I	['Pathogenic']	14935	Maturity-onset diabetes of the young type 3
PTPRC	S192	I189N	['Conflicting_interpretations_of_pathogenicity']	516554	Not provided
HBB	S73	G70S	['Conflicting_interpretations_of_pathogenicity']	15138	Hb SS disease
GAN	S272	R269W	['Likely_pathogenic']	583275	Giant axonal neuropathy 1
GAN	S272	R269Q	['Pathogenic']	521988	Inborn genetic diseases
PALB2	T243	P240T	['Conflicting_interpretations_of_pathogenicity']	461019	Hereditary cancer-predisposing syndrome
PGK1	S415	D412N	['Conflicting_interpretations_of_pathogenicity']	493535	Not provided

## Sheet: -2 position
Gene	Site	Mutation	Pathogenicity	Variant ID	Condition
ACTB	T278	E276K	['Pathogenic']	449190	Not provided
ANK3	T1491	P1489S	['Conflicting_interpretations_of_pathogenicity']	210161	Intellectual disability-hypotonia-spasticity-sleep disorder syndrome
ATM	S1731	V1729L	['Conflicting_interpretations_of_pathogenicity']	127401	Ataxia-telangiectasia syndrome
FLNB	T401	K399R	['Conflicting_interpretations_of_pathogenicity']	449801	Not provided
FOXP1	T415	R413P	['Likely_pathogenic']	975881	Intellectual disability-severe speech delay-mild dysmorphism syndrome
FOXP1	T418	L416R	['Likely_pathogenic']	801983	Intellectual disability-severe speech delay-mild dysmorphism syndrome
FOXP1	T408	T406S	['Conflicting_interpretations_of_pathogenicity']	346646	Not provided
HCFC1	T878	G876S	['Conflicting_interpretations_of_pathogenicity']	425515	Not provided
KMT2D	S2402	P2400A	['Conflicting_interpretations_of_pathogenicity']	158784	Kabuki syndrome 1
LDLR	T738	V736I	['Conflicting_interpretations_of_pathogenicity']	375835	Familial hypercholesterolemia
LMNA	T91	R89L	['Pathogenic']	66884	Charcot-Marie-Tooth disease type 2
MEF2A	S281	P279L	['Pathogenic']	8949	Coronary artery disease/myocardial infarction
MEFV	S442	R440C	['Conflicting_interpretations_of_pathogenicity']	97459	Not provided
MEFV	S442	Q440E	['Conflicting_interpretations_of_pathogenicity']	36499	Familial Mediterranean fever
NIPBL	S1443	V1441L	['Pathogenic']	180193	Cornelia de Lange syndrome 1
PANK2	T182	S180N	['Pathogenic']	4552	Pigmentary pallidal degeneration
POGZ	T719	P717L	['Likely_pathogenic']	421946	Not provided
SCN5A	S1099	V1097L	['Conflicting_interpretations_of_pathogenicity']	67788	Not provided
STAT3	T717	P715L	['Pathogenic/Likely_pathogenic']	421171	Inherited Immunodeficiency Diseases
STAT3	T714	C712R	['Likely_pathogenic']	36791	Hyper-IgE recurrent infection syndrome 1
TTN	T4659	N4657H	['Conflicting_interpretations_of_pathogenicity']	47843	Not specified
HNF1A	S471	H469Y	['Conflicting_interpretations_of_pathogenicity']	598142	Not provided
PTPRC	T191	I189N	['Conflicting_interpretations_of_pathogenicity']	516554	Not provided
HBB	S50	D48N	['Conflicting_interpretations_of_pathogenicity']	15170	Not provided
HBB	T85	K83N	['Pathogenic', '_other']	15319	Erythrocytosis, familial, 6
HBB	T85	K83M	['Pathogenic', '_other']	15193	Erythrocytosis, familial, 6
HBB	T85	K83T	['Pathogenic', '_other']	15321	Erythrocytosis, familial, 6
HBB	T85	K83E	['Pathogenic']	15561	Hb gambara
HSPB1	T184	P182A	['Pathogenic']	946496	Charcot-Marie-Tooth disease axonal type 2F
HSPB1	T184	P182S	['Pathogenic']	7483	Charcot-Marie-Tooth disease axonal type 2F
HSPB1	T184	P182L	['Pathogenic']	7481	Neuronopathy, distal hereditary motor, type 2B
PGK1	T255	I253T	['Pathogenic/Likely_pathogenic']	9950	Glycogen storage disease due to phosphoglycerate kinase 1 deficiency

## Sheet: -1 position
Gene	Site	Mutation	Pathogenicity	Variant ID	Condition
ACTB	T277	E276K	['Pathogenic']	449190	Not provided
EGR2	S382	R381H	['Pathogenic']	41008	Charcot-Marie-Tooth disease, type I
EGR2	S382	R381C	['Pathogenic']	637524	Charcot-Marie-Tooth disease, type I
FLNB	T1593	V1592D	['Pathogenic']	21285	Larsen syndrome
FOXP1	T415	H414R	['Likely_pathogenic']	984631	Intellectual disability-severe speech delay-mild dysmorphism syndrome
FOXP1	T418	S417N	['Pathogenic']	1164044	Intellectual disability-severe speech delay-mild dysmorphism syndrome
HCFC1	T877	G876S	['Conflicting_interpretations_of_pathogenicity']	425515	Not provided
LDLR	T743	T742I	['Conflicting_interpretations_of_pathogenicity']	252259	Familial hypercholesterolemia
MEF2A	S280	P279L	['Pathogenic']	8949	Coronary artery disease/myocardial infarction
MEFV	S442	S441T	['Conflicting_interpretations_of_pathogenicity']	493169	Not provided
MYH9	S96	A95T	['Pathogenic']	623106	MYH9-related disorder
STAT3	T716	P715L	['Pathogenic/Likely_pathogenic']	421171	Inherited Immunodeficiency Diseases
STAT3	T717	T716M	['Pathogenic']	224848	STAT3-related early-onset multisystem autoimmune disease
TTN	S4651	P4650S	['Conflicting_interpretations_of_pathogenicity']	47765	Not provided
UBE3A	S372	G371D	['Likely_pathogenic']	1067820	Angelman syndrome
WNK1	S1235	I1234V	['Conflicting_interpretations_of_pathogenicity']	310745	Not provided
MYC	T58	P57S	['Likely_pathogenic']	376298	Neoplasm
SYN1	S568	T567A	['Conflicting_interpretations_of_pathogenicity']	41890	Not specified

## Sheet: 0 position
Gene	Mutation	Pathogenicity	Variant ID	Condition	PolyPhen score (HumVar)
PUM1	S802F	['Uncertain_significance']	973000	Spinocerebellar ataxia 47	0.921
DOCK7	S190N	['Uncertain_significance']	954864	Epileptic encephalopathy, early infantile, 23	0.995																						Dash = Pathogenicity established
DOCK7	S190G	['Uncertain_significance']	541912	Epileptic encephalopathy, early infantile, 23	0.989		Asterisk (-) = PolyPhen unable to match Uniprot input sequence to reported ClinVar mutation																				Asterisk = PolyPhen unable to match input residue to UniProt sequence
LMNA	T91I	['Uncertain_significance']	860145	Charcot-Marie-Tooth disease, type 2	0.87		Dash (*) = Pathogenicity previously established
LMNA	S612F	['Uncertain_significance']	918890	Cardiomyopathy	0.354
LMNA	T613N	['Uncertain_significance']	637938	Charcot-Marie-Tooth disease	*
LMNA	T613I	['Uncertain_significance']	848751	Charcot-Marie-Tooth disease, type 2	*
LBR	T33A	['Uncertain_significance']	295948	Greenberg dysplasia	0.002
LYST	S2153Y	['Uncertain_significance']	1017764	Chédiak-Higashi syndrome	0.243
ACTN2	S431L	['Conflicting_interpretations_of_pathogenicity']	429637	Dilated cardiomyopathy 1AA, Primary familial hypertrophic cardiomyopathy	0.052
DRC1	S601R	['Uncertain_significance']	1019615	Primary ciliary dyskinesia	0.198
MSH6	S503F	['Uncertain_significance']	628769	Hereditary cancer-predisposing syndrome, Hereditary nonpolyposis colorectal cancer type 5	0.966
ALMS1	T1136I	['Uncertain_significance']	977722	Not specified	0.002
ALMS1	T1372A	['Uncertain_significance']	667194	Not provided	0.036
ZAP70	S497L	['Uncertain_significance']	576771	ZAP70-Related Severe Combined Immunodeficiency	0.461
GLI2	S850T	['Uncertain_significance']	916340	Not provided	0.021
TTN	S4651G	['Uncertain_significance']	178262	Not provided	0.992
STAT1	T510M	['Uncertain_significance']	1046569	Immunodeficiency 31C, Immunodeficiency 31a, Mycobacterial and viral infections, susceptibility to, autosomal recessive	0.982
OBSL1	S897L	['Uncertain_significance']	334502	Three M syndrome 2	0.402
PER2	S662G	['Pathogenic']	6345	Familial advanced sleep phase syndrome 1	-
RAF1	S227G	['Uncertain_significance']	40598	Not provided	0.027
QRICH1	S257F	['Uncertain_significance']	989278	Ververi-Brady syndrome	0.735
FLNB	S1602P	['Pathogenic']	21286	Atelosteogenesis type III	-
TFG	T330A	['Conflicting_interpretations_of_pathogenicity']	466412	Hereditary motor and sensory neuropathy, Okinawa type, Spastic paraplegia 57, autosomal recessive	0.001
NIPBL	T160I	['Uncertain_significance']	978121	Cornelia de Lange syndrome 1	0.102
HCN1	T807S	['Uncertain_significance']	940229	Early infantile epileptic encephalopathy with suppression bursts	0.112
HCN1	T807A	['Uncertain_significance']	1057468	Early infantile epileptic encephalopathy with suppression bursts	0.006
RAD50	S703Y	['Uncertain_significance']	480392	Hereditary cancer-predisposing syndrome	0.657
RAD50	S703F	['Uncertain_significance']	231826	Hereditary cancer-predisposing syndrome	0.657
MATR3	S85C	['Pathogenic']	14002	Amyotrophic lateral sclerosis 21	-
TUBB2B	S172L	['Likely_pathogenic']	437128	Polymicrogyria, asymmetric	-
TUBB2B	S172P	['Pathogenic']	426	Polymicrogyria, asymmetric	-
ACTB	T160I	['Likely_pathogenic']	372917	Not provided	-
HSPB1	T180P	['Uncertain_significance']	854653	Charcot-Marie-Tooth disease axonal type 2F	0.645
HSPB1	T180S	['Uncertain_significance']	652095	Charcot-Marie-Tooth disease axonal type 2F	0.208
HSPB1	T180I	['Pathogenic']	447531	Charcot-Marie-Tooth disease axonal type 2F	-
HSPB1	T184I	['Uncertain_significance']	942735	Charcot-Marie-Tooth disease axonal type 2F	0.038
HSPB1	S187L	['Pathogenic']	560409	Charcot-Marie-Tooth disease axonal type 2F	-
PCLO	T3704M	['Uncertain_significance']	810114	Not provided	*
TAF6	T590N	['Uncertain_significance']	1030002	Alazami-Yuan syndrome	0.007
PRKDC	T3869M	['Uncertain_significance']	571579	Immunodeficiency 26 with or without neurologic abnormalities	0.087
PRKDC	S1677T	['Uncertain_significance']	971522	Immunodeficiency 26 with or without neurologic abnormalities	0.001
PLEC	T638I	['Conflicting_interpretations_of_pathogenicity']	281275	Epidermolysis bullosa simplex with muscular dystrophy, Epidermolysis bullosa simplex with nail dystrophy, Epidermolysis bullosa simplex with pyloric atresia, Epidermolysis bullosa simplex, Ogna type, Limb-girdle muscular dystrophy, type 2Q	0.001
OPTN	S212Y	['Uncertain_significance']	872162	Not provided	0.202
ANK3	S1527Y	['Uncertain_significance']	423621	Not provided	0.996
EGR2	T387N	['Uncertain_significance']	41009	Charcot-Marie-Tooth disease, type I	0.943
EGR2	S382R	['Pathogenic']	38873	Congenital hypomyelinating neuropathy 1, autosomal recessive	-
HBB	T85A	['Uncertain_significance']	15579	Not provided	0.11
ATM	S601G	['Uncertain_significance']	820103	Hereditary cancer-predisposing syndrome	0.169
ATM	S601N	['Uncertain_significance']	863151	Ataxia-telangiectasia syndrome	0.236
ATM	S601T	['Uncertain_significance']	1319596	Familial cancer of breast	0.025
ATM	S941A	['Uncertain_significance']	821857	Hereditary cancer-predisposing syndrome	0.002
ATM	S941F	['Uncertain_significance']	584487	Hereditary cancer-predisposing syndrome, Ataxia-telangiectasia syndrome	0.467
ATM	S1731P	['Uncertain_significance']	418034	Ataxia-telangiectasia syndrome	0.265
ATM	T2608A	['Uncertain_significance']	939539	Ataxia-telangiectasia syndrome	0.001
KMT2A	S1858I	['Uncertain_significance']	915325	Wiedemann-Steiner syndrome	0.855
CBL	S589P	['Uncertain_significance']	477699	Rasopathy	0.001
CBL	S601P	['Uncertain_significance']	844194	Rasopathy	0.057
CBL	S604G	['Uncertain_significance']	477701	Rasopathy	0.014
CBL	T610K	['Conflicting_interpretations_of_pathogenicity']	180809	Rasopathy	0
WNK1	S1681P	['Uncertain_significance']	880782	Pseudohypoaldosteronism type 2C	0.004
WNK1	T1950I	['Uncertain_significance']	538514	Pseudohypoaldosteronism type 2C, Hereditary sensory and autonomic neuropathy type IIA	0.386
WNK1	S2358F	['Uncertain_significance']	844265	Pseudohypoaldosteronism type 2C, Hereditary sensory and autonomic neuropathy type IIA	0.936
KMT2D	S2402L	['Uncertain_significance']	1304230	Not provided	0.549
HNF1A	S569N	['Uncertain_significance']	994544	Not provided	0.019
ZCCHC8	T419I	['Uncertain_significance']	932915	Pulmonary fibrosis and/or bone marrow failure, telomere-related, 5	*
CHD8	S113L	['Uncertain_significance']	521546	Inborn genetic diseases	0.002
AKT1	S126T	['Uncertain_significance']	838786	Cowden syndrome 6	0.002
HERC2	S3475F	['Uncertain_significance']	931262	Prader-Willi syndrome	0.001
MYH11	S1347G	['Uncertain_significance']	1056760	Aortic aneurysm, familial thoracic 4	0.006
PALB2	T243I	['Uncertain_significance']	848078	Familial cancer of breast	0.053
PALB2	T243P	['Conflicting_interpretations_of_pathogenicity']	410127	Familial cancer of breast, Hereditary cancer-predisposing syndrome	0
CNOT1	T1038I	['Uncertain_significance']	973035	CNOT1-Related Disorder	0.05
GAN	S224A	['Uncertain_significance']	642674	Giant axonal neuropathy 1	0.001
GAN	S224L	['Uncertain_significance']	966133	Giant axonal neuropathy 1	0.034
GAN	S228Y	['Uncertain_significance']	533923	Giant axonal neuropathy 1	0.041
GAN	S254N	['Uncertain_significance']	959049	Giant axonal neuropathy 1	0.004
STAT3	T716M	['Pathogenic']	224848	Autoimmune disease, multisystem, infantile-onset, 1, Hyper-IgE recurrent infection syndrome 1, autosomal dominant	-
GFAP	T383I	['Pathogenic']	66447	Alexander disease	-
DSG2	T1056I	['Uncertain_significance']	199821	Cardiomyopathy, Arrhythmogenic right ventricular cardiomyopathy, type 10	0.048
SMAD4	S206A	['Uncertain_significance']	924052	Hereditary cancer-predisposing syndrome	0
SMAD4	T209A	['Uncertain_significance']	460559	Generalized juvenile polyposis/juvenile polyposis coli	0
SMAD4	T209I	['Uncertain_significance']	933412	Juvenile polyposis syndrome	0.039
SMAD4	T211A	['Uncertain_significance']	959488	Juvenile polyposis syndrome	0.012
SMAD4	T211S	['Uncertain_significance']	486986	Hereditary cancer-predisposing syndrome	0.002
SMAD4	S221T	['Uncertain_significance']	567374	Generalized juvenile polyposis/juvenile polyposis coli	0.143
SMAD4	S223G	['Uncertain_significance']	571081	Hereditary cancer-predisposing syndrome, Generalized juvenile polyposis/juvenile polyposis coli	0.024
SMAD4	S223I	['Uncertain_significance']	240152	Generalized juvenile polyposis/juvenile polyposis coli, Juvenile polyposis syndrome	0.08
NUP62	T234A	['Uncertain_significance']	1031240	Striatonigral degeneration infantile	0.001
NUP62	T183M	['Uncertain_significance']	800771	Striatonigral degeneration infantile	0.635
PANK2	T182K	['Uncertain_significance']	654761	Pigmentary pallidal degeneration	0.008
SYNJ1	S1336R	['Uncertain_significance']	861168	Epileptic encephalopathy, early infantile, 53, Parkinson disease 20, early-onset	0.339
RUNX1	S362A	['Uncertain_significance']	933316	Familial platelet disorder with associated myeloid malignancy	0.002
RUNX1	T361S	['Uncertain_significance']	463976	Familial platelet disorder with associated myeloid malignancy	0.982
RRP1B	T708M	['Uncertain_significance']	1176766	Not provided	0.207
MYH9	S96L	['Pathogenic/Likely_pathogenic']	14083	Macrothrombocytopenia and granulocyte inclusions with or without nephritis or sensorineural hearing loss, MYH9-related disorder, Autosomal dominant nonsyndromic deafness 17	-
MYH9	T90A	['Uncertain_significance']	1312645	Not provided	0.009
ATRX	S594C	['Uncertain_significance']	465041	Alpha thalassemia-X-linked intellectual disability syndrome	0.993
PGK1	S415G	['Uncertain_significance']	449821	Not provided	0.384
HCFC1	T738I	['Uncertain_significance']	1304290	Not provided	0.522
HCFC1	T642I	['Uncertain_significance']	1311941	Not provided	0.446
HCFC1	S597A	['Uncertain_significance']	1202766	Not provided	0.931
HCFC1	T566M	['Uncertain_significance']	1028361	Mental retardation 3, X-linked	0.959
HCFC1	T466A	['Uncertain_significance']	1192955	Not provided	0.931
HCFC1	T405M	['Uncertain_significance']	435408	Not specified	0.985
EMD	S58F	['Uncertain_significance']	1048788	Emery-Dreifuss muscular dystrophy 1, X-linked	0.745
ELK3	T204M	['Likely_benign']	773263	Not provided	0.415
FLNA	T1557A	['Benign']	263965	Heterotopia, periventricular, X-linked dominant	0.006
FNBP4	T794A	['Benign']	779199	Not provided	0.001
HCFC1	T958A	['Benign/Likely_benign']	211132	Not specified	0.003
HCFC1	S597A	['Uncertain_significance']	1202766	Not provided	0.931
HIVEP2	S1320P	['Likely_benign']	975714	Intellectual disability	0.121
KMT2A	S1325N	['Benign/Likely_benign']	738824	Not provided	0.001
POM121C	T317P	['Benign']	720668	Not provided	*
PRKDC	S1300G	['Likely_benign']	790839	Severe combined immunodeficiency due to DNA-PKcs deficiency	0.111
TCOF1	T533I	['not_provided']	352209	Treacher-Collins syndrome 1	0.01
NUP62	T187M	['Benign/Likely_benign']	377226	Not provided	0.09
PTPRC	T193A	['Benign']	464444	Severe combined immunodeficiency, autosomal recessive, T cell-negative, B cell-positive, NK cell-positive	*
KEAP1	S404L	['Likely_benign']	725487	Not provided	0.08
CIC	S734L	['not_provided']	133898	Not specified	0.028
HBB	T85I	['other']	15240	Not provided	0.49
HBB	S50F	['other']	15246	Not specified	0.782
HBB	S50C	['other']	15602	Not provided	0.505
AKAP9	T2782I	['Likely_benign']	180265	Long QT syndrome	*																							ELK3	204	0	T204M	[['Likely_benign']]	['773263']
KCNQ3	T655M	['Likely_benign']	378036	Benign neonatal seizures	0.282																							FLNA	1557	0	T1557A	[['Benign']]	['263965']
																												FNBP4	794	0	T794A	[['Benign']]	['779199']
																												HCFC1	958	0	T958A	[['Benign/Likely_benign']]	['211132']
																												HCFC1	597	0	S597A	[['Uncertain_significance']]	['1202766']
																												HIVEP2	1320	0	S1320P	[['Likely_benign']]	['975714']
																												KMT2A	1325	0	S1325N	[['Benign/Likely_benign']]	['738824']
																												POM121C	317	0	T317P	[['Benign']]	['720668']
																												PRKDC	1300	0	S1300G	[['Likely_benign']]	['790839']
																												TCOF1	533	0	T533I	[['not_provided']]	['352209']
																												NUP62	187	0	T187M	[['Benign/Likely_benign']]	['377226']
																												PTPRC	193	0	T193A	[['Benign']]	['464444']
																												KEAP1	404	0	S404L	[['Likely_benign']]	['725487']
																												CIC	734	0	S734L	[['not_provided']]	['133898']
																												HBB	85	0	T85I	[['other']]	['15240']
																												HBB	50	0	S50F	[['other']]	['15246']
																												HBB	50	0	S50C	[['other']]	['15602']
																												AKAP9	2782	0	T2782I	[['Likely_benign']]	['180265']
																												KCNQ3	655	0	T655M	[['Likely_benign']]	['378036']

## Sheet: +1 position
Gene	Site	Mutation	Pathogenicity	Variant ID	Condition
ACTN2	T435	E436A	['Conflicting_interpretations_of_pathogenicity']	201638	Not provided
ATP7B	T788	M789T	['Likely_pathogenic']	1067050	Wilson disease
CHD8	S113	T114M	['Conflicting_interpretations_of_pathogenicity']	284743	Not provided
EGR2	S382	D383Y	['Pathogenic']	38874	Charcot-Marie-Tooth disease type 4E
EGR2	T267	I268N	['Pathogenic']	16749	Charcot-Marie-Tooth disease type 4E
FLNB	S1602	P1603L	['Pathogenic']	21287	Larsen syndrome
FOXP1	T415	L416R	['Likely_pathogenic']	801983	Intellectual disability-severe speech delay-mild dysmorphism syndrome
FOXP1	S449	A450T	['Pathogenic']	451160	Not provided
LDLR	T743	R744Q	['Conflicting_interpretations_of_pathogenicity']	68104	Hypercholesterolemia, familial, 1
LMNA	T91	L92F	['Likely_pathogenic']	66885	Primary familial dilated cardiomyopathy
LMNA	T91	L92P	['Pathogenic']	1071935	Charcot-Marie-Tooth disease type 2
LMNA	T643	R644C	['Conflicting_interpretations_of_pathogenicity']	14527	Not provided
NCOR1	T32	R33C	['Likely_pathogenic']	431697	Developmental delay
POGZ	T252	P253S	['Conflicting_interpretations_of_pathogenicity']	560587	History of neurodevelopmental disorder
STAT3	T714	P715L	['Pathogenic/Likely_pathogenic']	421171	Inherited Immunodeficiency Diseases
TTN	S10385	E10386K	['Conflicting_interpretations_of_pathogenicity']	535267	Not provided
TTN	S4651	E4652K	['Conflicting_interpretations_of_pathogenicity']	283635	Not provided
HBB	T85	F86S	['Pathogenic']	15122	Hemoglobinopathy
PGK1	S46	I47N	['Pathogenic']	9952	Glycogen storage disease due to phosphoglycerate kinase 1 deficiency
MYC	T58	A59V	['Likely_pathogenic']	376299	Neoplasm

## Sheet: +2 position
Gene	Site	Mutation	Pathogenicity	Variant ID	Condition
ACTB	T160	T162A	['Pathogenic']	1202044	Not provided
ANK3	S1565	V1567M	['Conflicting_interpretations_of_pathogenicity']	434171	not specificed
EGR2	S382	H384R	['Pathogenic']	246474	Not provided
FOXP1	T415	S417N	['Pathogenic']	1164044	Intellectual disability-severe speech delay-mild dysmorphism syndrome
FOXP1	T411	R413P	['Likely_pathogenic']	975881	Intellectual disability-severe speech delay-mild dysmorphism syndrome
FOXP1	S448	A450T	['Pathogenic']	451160	Not provided
LMNA	S628	N630D	['Conflicting_interpretations_of_pathogenicity']	245639	Not provided
MEF2A	S281	G283D	['Pathogenic']	8951	Coronary artery disease/myocardial infarction
STAT3	T714	T716M	['Pathogenic']	224848	STAT3-related early-onset multisystem autoimmune disease
PTPRC	T187	I189N	['Conflicting_interpretations_of_pathogenicity']	516554	Not provided
EZH2	S729	Y731H	['Likely_pathogenic']	431817	Not provided
HSPB1	T180	P182A	['Pathogenic']	946496	Charcot-Marie-Tooth disease axonal type 2F
HSPB1	T180	P182S	['Pathogenic']	7483	Charcot-Marie-Tooth disease axonal type 2F
HSPB1	T180	P182L	['Pathogenic']	7481	Neuronopathy, distal hereditary motor, type 2B
ARSB	T190	C192R	['Pathogenic/Likely_pathogenic']	559798	Mucopolysaccharidosis type 6
PALB2	T243	A245V	['Conflicting_interpretations_of_pathogenicity']	142078	Familial cancer of breast
GFAP	T383	S385F	['Pathogenic']	190361	Alexander disease
GFAP	T383	S385C	['Pathogenic/Likely_pathogenic']	190362	Not provided
APC	S2749	N2751S	['Conflicting_interpretations_of_pathogenicity']	186379	Hereditary cancer-predisposing syndrome

## Sheet: +3 position
Gene	Site	Mutation	Pathogenicity	Variant ID	Condition
ACTB	S265	G268C	['Likely_pathogenic']	989343	ACTB-related disorders
ACTB	S265	G268R	['Pathogenic']	264642	Baraitser-Winter syndrome 1
ATM	S601	P604S	['Conflicting_interpretations_of_pathogenicity']	127343	Ataxia-telangiectasia syndrome
FLNB	S1602	R1605H	['Conflicting_interpretations_of_pathogenicity']	1128487	Not provided
FOXP1	T411	H414R	['Likely_pathogenic']	984631	Intellectual disability-severe speech delay-mild dysmorphism syndrome
KMT2D	S4822	R4825Q	['Conflicting_interpretations_of_pathogenicity']	598159	Not provided
MEF2A	S280	G283D	['Pathogenic']	8951	Coronary artery disease/myocardial infarction
MYH9	T90	N93K	['Pathogenic']	14075	MYH9-related disorder
POGZ	T303	R306Q	['Likely_pathogenic']	372978	Not provided
TTN	S4651	C4654G	['Conflicting_interpretations_of_pathogenicity']	203242	Not specified
MECP2	T436	A439S	['Conflicting_interpretations_of_pathogenicity']	95190	Not provided
GNB1	S160	D163N	['Likely_pathogenic']	1285499	Intellectual disability, autosomal dominant 42
SMAD4	S223	A226V	['Conflicting_interpretations_of_pathogenicity']	182869	Generalized juvenile polyposis/juvenile polyposis coli
PPT1	S199	L202P	['Likely_pathogenic']	56220	Neuronal ceroid lipofuscinosis 1
HBB	S50	D53N	['Conflicting_interpretations_of_pathogenicity']	15302	Not specified
HBB	T85	T88K	['Conflicting_interpretations_of_pathogenicity']	15150	Not specified
KDM6A	S731	T734A	['Likely_pathogenic']	372828	Not provided
DSG2	T1056	S1059T	['Conflicting_interpretations_of_pathogenicity']	179429	Arrhythmogenic right ventricular cardiomyopathy
HSPB1	T184	S187L	['Pathogenic']	560409	Neuronopathy, distal hereditary motor, type 2B
HSPB1	S187	Q190H	['Likely_pathogenic']	974685	Charcot-Marie-Tooth disease axonal type 2F
GFAP	T383	N386I	['Pathogenic']	66448	Alexander disease
APC	T883	Q886H	['Conflicting_interpretations_of_pathogenicity']	135694	Hereditary cancer-predisposing syndrome

## Sheet: +4 position
Gene	Site	Mutation	Pathogenicity	Variant ID	Condition
ACTB	T160	P164H	['Likely_pathogenic']	973260	Baraitser-Winter syndrome 1
ANK3	S1563	V1567M	['Conflicting_interpretations_of_pathogenicity']	434171	Not specified
CBL	S606	T610K	['Conflicting_interpretations_of_pathogenicity']	180809	CBL-related disorder
EIF5A	S105	R109G	['Pathogenic']	1164079	Faundes-Banka syndrome
EMD	S87	N91S	['Conflicting_interpretations_of_pathogenicity']	42272	Not specificed
LDLR	T738	T742I	['Conflicting_interpretations_of_pathogenicity']	252259	Familial hypercholesterolemia
POGZ	T249	P253S	['Conflicting_interpretations_of_pathogenicity']	560587	History of neurodevelopmental disorder
GNB1	T159	D163N	['Likely_pathogenic']	1285499	Intellectual disability, autosomal dominant 42
HNF1A	S471	P475L	['Conflicting_interpretations_of_pathogenicity']	36801	Not provided
PTPRC	T185	I189N	['Conflicting_interpretations_of_pathogenicity']	516554	Not provided
TUBB2B	S168	S172L	['Likely_pathogenic']	437128	Complex cortical dysplasia with other brain malformations 7
TUBB2B	S168	S172P	['Pathogenic']	426	Complex cortical dysplasia with other brain malformations 7
TUBB2B	T172	S176P	['Likely_pathogenic']	985440	Inborn genetic diseases
HBB	T85	L89P	['Pathogenic']	15343	Not provided
HSPB1	S176	T180I	['Pathogenic']	447531	Charcot-Marie-Tooth disease axonal type 2F
NTRK2	T97	S101Y	['Likely_pathogenic']	1319369	Obesity, hyperphagia, and developmental delay

[truncated: 1 more sheets: +5 position]
